# Supplementary material for: Patterns in bottlenecks for implementation of health promotion interventions: a cross-sectional observational study on intervention-context interactions in the Netherlands
Source: Arch Public Health. 2023 Oct 17;81:183. doi: 10.1186/s13690-023-01196-y (PMC10580618; doi:10.1186/s13690-023-01196-y)
Supplement: Supplementary file 4 — Additional file 4: Supplementary file 4. Conditions identified as suboptimal, important and bottleneck, both for implementation in all intervention systems, and stratified by frequent intervention system and by characteristics representing the funtion of the systems. [file 13690_2023_1196_MOESM4_ESM.xlsx]

## Sheet: Overzichtstabel
Supplementary file 4. Conditions identified as suboptimal, important and bottleneck, both for implementation in all intervention systems, and stratified by frequent intervention system and by characteristics representing the funtion of the systems
Conditions for implementation	All intervention systems (n=243; 100%)						Frequently present intervention systems
							S1-9 Method-Theme-Setting (n=140; 57.6% of all ingterventions)
							S1. Edu-Ow-Sch (n=23)						S2. Edu-Alc-Sch (n=23)						S3. Fac-Ow-Out (n=21)						S4. Fac-Ow-SpF (n=14)						S5. Edu-Alc-HS (n=13)						S6. Reg-Alc-CB (n=12)						S7. Edu-Alc-HB (n=12)						S8. Fac-Ow-Sch (n=11)
	Suboptimal		Important		Bottleneck		Suboptimal		Important		Bottleneck		Suboptimal		Important		Bottleneck		Suboptimal		Important		Bottleneck		Suboptimal		Important		Bottleneck		Suboptimal		Important		Bottleneck		Suboptimal		Important		Bottleneck		Suboptimal		Important		Bottleneck		Suboptimal
	n	%	n	%	n	%	n	%	n	%	n	%	n	%	n	%	n	%	n	%	n	%	n	%	n	%	n	%	n	%	n	%	n	%	n	%	n	%	n	%	n	%	n	%	n	%	n	%	n
i I (the implementer)
1. have sufficient content knowledge about the theme of the intervention	126	51.9	15	6.2	3	1.2	14	60.9	1	4.3	1	4.3	6	26.1	2	8.7	0	0	16	76.2	2	9.5	1	4.8	9	64.3	0	0	0	0	4	30.8	0	0	0	0	7	58.3	1	8.3	1	8.3	3	25	2	16.7	0	0	8
2. have sufficient skills required for implementation	117	48.1	22	9.1	2	0.8	13	56.5	1	4.3	0	0	8	34.8	3	13	0	0	15	71.4	0	0	0	0	8	57.1	0	0	0	0	3	23.1	2	15.4	0	0	6	50	0	0	0	0	5	41.7	2	16.7	0	0	9
3. perceive benefits of the implementation for my job	135	55.6	8	3.3	4	1.6	14	60.9	3	13	3	13	8	34.8	1	4.3	0	0	17	81	1	4.8	0	0	9	64.3	0	0	0	0	9	69.2	0	0	0	0	4	33.3	0	0	0	0	4	33.3	0	0	0	0	8
4. am enthousiasmatic and motivated for implementation	97	39.9	36	14.8	12	4.9	9	39.1	3	13	3	13	7	30.4	3	13	1	4.3	9	42.9	8	38.1	3	14.3	7	50	1	7.1	1	7.1	3	23.1	2	15.4	0	0	7	58.3	3	25	2	16.7	4	33.3	1	8.3	0	0	5
5. am able to implement the intervention	116	47.7	3	1.2	1	0.4	12	52.2	0	0	0	0	9	39.1	1	4.3	1	4.3	14	66.7	0	0	0	0	7	50	1	7.1	0	0	2	15.4	0	0	0	0	4	33.3	0	0	0	0	4	33.3	0	0	0	0	8
ii Co-implementer(s)
6. have sufficient content knowledge about the theme of the intervention	111	45.7	29	11.9	9	3.7	15	65.2	0	0	0	0	10	43.5	4	17.4	3	13	10	47.6	3	14.3	1	4.8	7	50	2	14.3	1	7.1	3	23.1	1	7.7	0	0	6	50	1	8.3	1	8.3	7	58.3	1	8.3	0	0	6
7. have sufficient skills required for implementation	114	46.9	23	9.5	14	5.8	16	69.6	2	8.7	2	8.7	8	34.8	1	4.3	1	4.3	7	33.3	5	23.8	3	14.3	10	71.4	1	7.1	0	0	1	7.7	1	7.7	0	0	6	50	1	8.3	1	8.3	8	66.7	1	8.3	1	8.3	7
8. perceive benefits of the implementation for their job	100	41.2	12	4.9	5	2.1	12	52.2	1	4.3	0	0	7	30.4	2	8.7	2	8.7	13	61.9	0	0	0	0	7	50	0	0	0	0	5	38.5	1	7.7	1	7.7	3	25	0	0	0	0	5	41.7	0	0	0	0	9
9. are enthousiasmatic and motivated for implementation	111	45.7	65	26.7	33	13.6	10	43.5	4	17.4	2	8.7	12	52.2	3	13	1	4.3	12	57.1	10	47.6	6	28.6	6	42.9	5	35.7	1	7.1	5	38.5	2	15.4	2	15.4	7	58.3	2	16.7	2	16.7	6	50	4	33.3	2	16.7	9
10. are able to implement the intervention	121	49.8	16	6.6	7	2.9	18	78.3	3	13	3	13	12	52.2	0	0	0	0	13	61.9	3	14.3	2	9.5	6	42.9	2	14.3	0	0	3	23.1	1	7.7	0	0	3	25	0	0	0	0	6	50	0	0	0	0	10
iii The intervention
11. offers the implementer(s) sufficient personal benefits	160	65.8	11	4.5	6	2.5	17	73.9	1	4.3	1	4.3	9	39.1	0	0	0	0	17	81	1	4.8	0	0	10	71.4	1	7.1	1	7.1	8	61.5	0	0	0	0	7	58.3	0	0	0	0	9	75	0	0	0	0	11
12. fits in with/can be adapted to the daily working routine of the implementer(s)	136	56	11	4.5	5	2.1	12	52.2	0	0	0	0	8	34.8	2	8.7	1	4.3	16	76.2	0	0	0	0	9	64.3	0	0	0	0	4	30.8	0	0	0	0	5	41.7	1	8.3	1	8.3	4	33.3	1	8.3	0	0	10
13. is easily accessible for the target group	133	54.7	57	23.5	27	11.1	12	52.2	6	26.1	4	17.4	11	47.8	3	13	2	8.7	16	76.2	6	28.6	3	14.3	9	64.3	2	14.3	0	0	5	38.5	3	23.1	1	7.7	8	66.7	3	25	3	25	9	75	3	25	3	25	7
14. is easy to implement	174	71.6	29	11.9	18	7.4	17	73.9	1	4.3	1	4.3	16	69.6	4	17.4	4	17.4	17	81	1	4.8	0	0	11	78.6	0	0	0	0	6	46.2	4	30.8	0	0	10	83.3	3	25	3	25	8	66.7	1	8.3	0	0	9
15. is complicated due to many implementers/organizations involved (R)\	183	75.3	4	1.6	4	1.6	16	69.6	1	4.3	1	4.3	19	82.6	0	0	0	0	18	85.7	1	4.8	1	4.8	11	78.6	1	7.1	1	7.1	9	69.2	0	0	0	0	9	75	0	0	0	0	8	66.7	0	0	0	0	9
16. it is difficult to keep track of its implementation (R)	160	65.8	1	0.4	0	0	16	69.6	0	0	0	0	16	69.6	0	0	0	0	18	85.7	0	0	0	0	12	85.7	0	0	0	0	4	30.8	0	0	0	0	3	25	0	0	0	0	9	75	0	0	0	0	10
17. can be adequately adapted to the context (e.g. setting, target group, demands of the target group)	142	58.4	29	11.9	9	3.7	15	65.2	2	8.7	1	4.3	12	52.2	2	8.7	0	0	18	85.7	1	4.8	0	0	9	64.3	1	7.1	1	7.1	5	38.5	5	38.5	1	7.7	8	66.7	2	16.7	1	8.3	7	58.3	0	0	0	0	9
18. fits into an integrated approach of the health problem	97	39.9	60	24.7	19	7.8	8	34.8	1	4.3	0	0	6	26.1	3	13	1	4.3	12	57.1	6	28.6	5	23.8	8	57.1	2	14.3	0	0	4	30.8	5	38.5	1	7.7	4	33.3	4	33.3	1	8.3	3	25	4	33.3	0	0	6
19. the results can be made easily visible	186	76.5	15	6.2	11	4.5	20	87	1	4.3	0	0	15	65.2	1	4.3	1	4.3	13	61.9	2	9.5	0	0	11	78.6	1	7.1	1	7.1	11	84.6	0	0	0	0	8	66.7	3	25	2	16.7	9	75	1	8.3	1	8.3	9
20. has been certified	190	78.2	8	3.3	4	1.6	15	65.2	0	0	0	0	14	60.9	2	8.7	2	8.7	20	95.2	0	0	0	0	13	92.9	0	0	0	0	10	76.9	2	15.4	0	0	8	66.7	1	8.3	0	0	8	66.7	1	8.3	1	8.3	9
iv My (the implementer’s) organization
21. offers me enough time for implementation	133	54.7	27	11.1	21	8.6	11	47.8	5	21.7	3	13	6	26.1	0	0	0	0	15	71.4	0	0	0	0	10	71.4	2	14.3	1	7.1	5	38.5	1	7.7	1	7.7	7	58.3	1	8.3	1	8.3	5	41.7	1	8.3	1	8.3	9
22. offers me enough opportunities to acquire knowledge and skills required for implementation	149	61.3	4	1.6	3	1.2	12	52.2	2	8.7	2	8.7	11	47.8	0	0	0	0	17	81	0	0	0	0	10	71.4	0	0	0	0	7	53.8	0	0	0	0	9	75	0	0	0	0	7	58.3	0	0	0	0	9
23. there is enough support for the health theme	106	43.6	21	8.6	9	3.7	9	39.1	2	8.7	2	8.7	7	30.4	1	4.3	0	0	14	66.7	2	9.5	2	9.5	7	50	1	7.1	1	7.1	4	30.8	2	15.4	2	15.4	6	50	1	8.3	1	8.3	5	41.7	2	16.7	1	8.3	7
24. has sufficient financial resources for implementation	167	68.7	21	8.6	12	4.9	17	73.9	2	8.7	2	8.7	14	60.9	0	0	0	0	17	81	1	4.8	1	4.8	9	64.3	2	14.3	0	0	6	46.2	3	23.1	2	15.4	9	75	0	0	0	0	10	83.3	3	25	2	16.7	9
25. the organization’s size complicates implementation (R)	139	57.2	1	0.4	1	0.4	14	60.9	0	0	0	0	12	52.2	0	0	0	0	13	61.9	0	0	0	0	9	64.3	0	0	0	0	2	15.4	0	0	0	0	8	66.7	0	0	0	0	7	58.3	0	0	0	0	9
26. the organization‘s top-down bureaucracy and hierarchy facilitates implementation	202	83.1	1	0.4	1	0.4	17	73.9	0	0	0	0	18	78.3	0	0	0	0	19	90.5	0	0	0	0	13	92.9	0	0	0	0	11	84.6	0	0	0	0	11	91.7	0	0	0	0	0	0	0	0	0	0	9
27. clear appointments have been made about my task and responsibility in implementation	136	56	13	5.3	7	2.9	14	60.9	1	4.3	1	4.3	10	43.5	2	8.7	0	0	18	85.7	0	0	0	0	8	57.1	1	7.1	1	7.1	5	38.5	1	7.7	1	7.7	7	58.3	0	0	0	0	6	50	0	0	0	0	10
28. colleagues give me sufficient support for implementation	127	52.3	13	5.3	8	3.3	9	39.1	2	8.7	1	4.3	8	34.8	0	0	0	0	15	71.4	0	0	0	0	6	42.9	0	0	0	0	6	46.2	1	7.7	0	0	8	66.7	2	16.7	1	8.3	6	50	0	0	0	0	9
29. the management team gives me sufficient support for implementation	134	55.1	9	3.7	2	0.8	9	39.1	2	8.7	0	0	11	47.8	0	0	0	0	15	71.4	0	0	0	0	7	50	0	0	0	0	5	38.5	0	0	0	0	9	75	0	0	0	0	6	50	2	16.7	0	0	10
30. the intervention fits the organization’s policy	111	45.7	48	19.8	17	7	11	47.8	2	8.7	0	0	5	21.7	6	26.1	1	4.3	13	61.9	8	38.1	5	23.8	6	42.9	1	7.1	0	0	5	38.5	1	7.7	0	0	6	50	0	0	0	0	4	33.3	5	41.7	0	0	10
v Co-implementing organization(s)
31. offer enough time for implementation	128	52.7	21	8.6	17	7	8	34.8	2	8.7	2	8.7	9	39.1	3	13	1	4.3	16	76.2	1	4.8	1	4.8	12	85.7	2	14.3	2	14.3	4	30.8	0	0	0	0	8	66.7	1	8.3	1	8.3	5	41.7	1	8.3	0	0	9
32. offer enough opportunities to acquire knowledge and skills required for implementation	131	53.9	2	0.8	1	0.4	14	60.9	0	0	0	0	7	30.4	0	0	0	0	15	71.4	0	0	0	0	12	85.7	0	0	0	0	4	30.8	0	0	0	0	8	66.7	0	0	0	0	6	50	0	0	0	0	9
33. there is enough support the health theme	122	50.2	21	8.6	15	6.2	13	56.5	4	17.4	4	17.4	10	43.5	5	21.7	4	17.4	17	81	0	0	0	0	10	71.4	1	7.1	0	0	2	15.4	1	7.7	1	7.7	6	50	2	16.7	0	0	5	41.7	2	16.7	2	16.7	8
34. have sufficient financial resources for implementation	141	58	9	3.7	6	2.5	13	56.5	1	4.3	0	0	9	39.1	0	0	0	0	16	76.2	0	0	0	0	12	85.7	2	14.3	2	14.3	4	30.8	1	7.7	0	0	6	50	0	0	0	0	8	66.7	1	8.3	1	8.3	8
35. the organizations’ sizes complicate implementation (R)	127	52.3	1	0.4	1	0.4	10	43.5	0	0	0	0	9	39.1	0	0	0	0	16	76.2	0	0	0	0	10	71.4	0	0	0	0	2	15.4	0	0	0	0	8	66.7	0	0	0	0	8	66.7	0	0	0	0	8
36. the collaboration with the other co-organizations complicates implementation (R)	137	56.4	15	6.2	11	4.5	12	52.2	0	0	0	0	13	56.5	0	0	0	0	17	81	2	9.5	2	9.5	11	78.6	3	21.4	3	21.4	4	30.8	0	0	0	0	7	58.3	1	8.3	1	8.3	8	66.7	0	0	0	0	8
37. the organizations’ top-down bureaucracy and hierarchy facilitate implementation	155	63.8	2	0.8	2	0.8	13	56.5	0	0	0	0	11	47.8	1	4.3	1	4.3	17	81	1	4.8	1	4.8	11	78.6	0	0	0	0	6	46.2	0	0	0	0	8	66.7	0	0	0	0	9	75	0	0	0	0	9
38. clear appointments have been made about each others tasks and responsibilities in implementation	115	47.3	29	11.9	11	4.5	11	47.8	3	13	2	8.7	7	30.4	3	13	1	4.3	15	71.4	1	4.8	0	0	9	64.3	1	7.1	0	0	1	7.7	4	30.8	0	0	6	50	0	0	0	0	5	41.7	2	16.7	0	0	9
39. colleagues of the co-implementing organization(s) give me sufficient support for implementation	124	51	6	2.5	4	1.6	12	52.2	0	0	0	0	8	34.8	0	0	0	0	15	71.4	0	0	0	0	9	64.3	1	7.1	1	7.1	4	30.8	0	0	0	0	8	66.7	0	0	0	0	6	50	0	0	0	0	9
40. the management teams of the co-implementing organization(s) give me sufficient support for implementation	130	53.5	6	2.5	3	1.2	10	43.5	0	0	0	0	8	34.8	1	4.3	1	4.3	16	76.2	0	0	0	0	9	64.3	0	0	0	0	3	23.1	0	0	0	0	8	66.7	0	0	0	0	9	75	0	0	0	0	9
41. the intervention fits the co-implementing organizations’ policies	116	47.4	22	9.1	13	5.3	11	47.8	3	13	3	13	10	43.5	1	4.3	0	0	15	71.4	0	0	0	0	10	71.4	3	21.4	2	14.3	2	15.4	3	23.1	2	15.4	5	41.7	0	0	0	0	6	50	2	16.7	2	16.7	9
vi Context
42. there is enough political support for the intervention	142	58.4	46	18.9	21	8.6	13	56.5	8	34.8	6	26.1	11	47.8	6	26.1	2	8.7	14	66.7	4	19	1	4.8	11	78.6	1	7.1	0	0	4	30.8	3	23.1	1	7.7	8	66.7	4	33.3	2	16.7	9	75	1	8.3	1	8.3	7
43. the intervention fits the political agenda	133	54.7	18	7.4	5	2.1	15	65.2	0	0	0	0	10	43.5	2	8.7	0	0	13	61.9	1	4.8	0	0	10	71.4	1	7.1	0	0	8	61.5	2	15.4	1	7.7	6	50	3	25	1	8.3	4	33.3	0	0	0	0	7
44. there is sufficient financial support/ means from the political and administrative level for implementation	177	72.8	20	8.2	14	5.8	17	73.9	2	8.7	2	8.7	15	65.2	5	21.7	4	17.4	16	76.2	1	4.8	0	0	11	78.6	0	0	0	0	10	76.9	1	7.7	1	7.7	9	75	1	8.3	0	0	11	91.7	1	8.3	1	8.3	8
45. the (results of the) intervention offer the political administrative level opportunities to boost its profile	164	67.5	12	4.9	7	2.9	17	73.9	2	8.7	2	8.7	10	43.5	0	0	0	0	18	85.7	0	0	0	0	14	100	0	0	0	0	6	46.2	3	23.1	0	0	9	75	2	16.7	1	8.3	6	50	1	8.3	1	8.3	8
vii Implementation strategy
46. a clear implementation plan is available	151	62.1	18	7.4	7	2.9	13	56.5	1	4.3	1	4.3	8	34.8	1	4.3	0	0	17	81	2	9.5	1	4.8	6	42.9	4	28.6	1	7.1	9	69.2	1	7.7	0	0	10	83.3	1	8.3	0	0	7	58.3	2	16.7	2	16.7	10
47. availability of good materials that are required for implementation	129	53.1	31	12.8	13	5.3	12	52.2	4	17.4	1	4.3	6	26.1	2	8.7	0	0	19	90.5	5	23.8	5	23.8	7	50	4	28.6	1	7.1	6	46.2	1	7.7	1	7.7	9	75	0	0	0	0	4	33.3	0	0	0	0	9
Mean	136.915	56.3298	18.9574	7.79149	9.04255	3.71277	13.1489	57.1723	1.68085	7.29362	1.19149	5.16809	10.1277	44.034	1.61702	7.01489	0.744681	3.22553	15.2979	72.8511	1.68085	8.01064	0.93617	4.46383	9.31915	66.5702	1.06383	7.58723	0.468085	3.33191	5.08511	39.134	1.23404	9.50213	0.404255	3.11277	7.06383	58.8681	0.93617	7.79574	0.574468	4.78085	6.34043	52.8383	1.02128	8.50638	0.468085	3.89787	8.57447
S1‑9 = Frequently present intervention systems, i.e. combinations of a specific behaviour change method, health theme and implementation setting
R = reversed coding
[truncated: 101 more columns]
